# Supplementary material for: Data-specific substitution models improve protein-based phylogenetics
Source: PeerJ. 2023 Aug 8;11:e15716. doi: 10.7717/peerj.15716 (PMC10416777; doi:10.7717/peerj.15716)
Supplement: Supplemental Information 1 — Where optimal ML trees and/or their scores were not available from the original publication, they were computed using the original model and the constraint tree if available (*). The amino-acid data set used is indicated when the published study included several data sets. [file peerj-11-15716-s001.odt]

Study
Sequence data type
Main taxonomic groups
Taxa
Sites
Amino-acid substitution Model
Likelihood tree scores 
(log likelihood units)
ML tree
length
(substitutions
per site)
Timme et al., 2012
Nuclear
Streptophyta
14
56,274
LG+Γ4+Femp
-722,437*
4.6
Zeng et al., 2014
Nuclear
Angiosperms
31
25,589
JTT+Γ4+I+Femp
-764,724*
8.3
Leliaert et al., 2016
Chloroplast
Viridiplantae
59
13,730
cpREV+Γ4+Femp
-486,799*
13.5*
Feuda et al., 2017
(Chang data set et al., 2015)
Nuclear
Metazoa
77
51,940
 Branch-linked
partition model
(47 partitions) +
best-fitting models
-2,321,478
16.6
Munro et al., 2018
Nuclear
Siphonophores
41
365,699
JTT+R7+Femp
-8,113,695
8.4
Schulz et al., 2018 
Virus
Giant soil viruses
128
5,095
LG+R6+Femp
-472,305
93.0
Schwentner et al., 2017
(Matrix 1)
Nuclear
Arthropods 
40
20,227
LG4X
-444,511
6.3
Toussaint et al., 2018
(DT369)
Nuclear
Papilionoidea butterflies
138
52,287
Best-fit model +R4+Femp
-630,709
1.8*
Branch-unlinked
partition model
(366 partitions) + Best-fitting models
-624,687
2.4*
Branch-unlinked
partition model
(27 partitions) + Best-fitting models
-627,253
1.8*
Irisarri et al., 2020
Mitochondrial
Mollusca
34
3,653
MtZOA
+Γ4+I+Femp
-115,156
19.5
Koenen et al., 2020
(Chloroplast)
Chloroplast
Leguminosae
157
25,094
LG4X
-571,563*
6.9
