# Supplementary material for: Data-specific substitution models improve protein-based phylogenetics
Source: PeerJ. 2023 Aug 8;11:e15716. doi: 10.7717/peerj.15716 (PMC10416777; doi:10.7717/peerj.15716)
Supplement: Supplemental Information 2 — The ML trees were inferred using the estimated data-specific models, the gcpREV (simulation model), cpREV, and WAG models (+Γ4+Fmod). [file peerj-11-15716-s002.odt]

Amino-acid substitution models
 (+Γ4+Fmod)
Non-simulation trees recovered (N of 100 replicates)
RF topological distances (mean of 100 replicates)
gcpREV
22
0.44
cpREV
24
0.48
WAG
25
0.54
Codeml-estimated models 
22
0.44
FastMG-estimated models
19
0.38
IQ-TREE-estimated models 
20
0.40
P4-ML-estimated models
20
0.40
P4-BI-estimated models
20
0.42
