# Supplementary material for: Data-specific substitution models improve protein-based phylogenetics
Source: PeerJ. 2023 Aug 8;11:e15716. doi: 10.7717/peerj.15716 (PMC10416777; doi:10.7717/peerj.15716)
Supplement: Supplemental Information 3 — Mean times (rounded to a minute) are given for the calculation of data-specific substitution models using five methods and three simulated data alignment lengths. [file peerj-11-15716-s003.odt]

Software
Simulated alignments
400 sites
1500 sites
8000 sites
Codeml
14 minutes
65 minutes
265 minutes
FastMG
<1 minute
<1 minute
3 minutes
IQ-TREE
18 minutes
45 minutes
155 minutes
P4-ML
32 minutes
121 minutes
576 minutes (9.6 hours)
P4-BI
34 hours
68 hours
322 hours
